# Supplementary material for: Incidence, risk factors, and mortality impact of chronic kidney disease in middle-aged Finns: a 22-year population-based cohort study
Source: BMC Nephrol. 2026 Apr 14;27:329. doi: 10.1186/s12882-026-04970-6 (PMC13202962; doi:10.1186/s12882-026-04970-6)
Supplement: Supplementary file 3 — Supplementary Material 3: Supplementary File 3: Comparison of clinical and laboratory variables at baseline by sex; with baseline or incident chronic kidney disease (CKD) and without CKD. [file 12882_2026_4970_MOESM3_ESM.xlsx]

## Sheet: Taul1
	SUPPLEMENTARY FILE 3:
	Comparison of clinical and laboratory variables at baseline by sex; with baseline or incident chronic kidney disease (CKD) and without CKD.
						Men						Women
	Variable			All		CKD		No CKD		All		CKD		No CKD
	N			571		87		484		573		88		485
	Age (years)			51.4 (46.3–59.1)		56.1 (48.7–61.5)		50.4 (46.0–58.8)		52.1 (46.5–58.7)		55.5 (48.7–60.2)		51.5 (45.8–58.4)
	eGFR (ml/min/1.73m2)			101 (93–107)		96 (84–104)		102 (94–107)		99 (91–105)		97 (89–105)		99 (92–106)
	Missing data, n (%)			29 (5.1%)		2 (2.3%)		27 (5.6%)		32 (5.6%)		4 (4.5%)		28 (5.8%)
	Smoking
		Never		186 (32.9%)		39 (45.3%)		147 (30.7%)		414 (72.4%)		71 (81.6%)		343 (70.7%)
		Current or former		379 (67.1%)		47 (54.7%)		332 (69.3%)		158 (27.6%)		16 (18.4%)		142 (29.3%)
	Missing data, n (%)			6 (1.1%)		1 (1.2%)		5 (1.0%)		1 (0.2%)		1 (1.1%)		0
	SBP (mmHg)			133 (121–146)		141 (127–154)		131(120–145)		131 (119–148)		141 (126–157)		130 (118–147)
	DBP (mmHg)			87 (80–94)		91(83–99)		86 (79–93)		81 (74–90)		83 (75–92)		81 (74–89)
	Antihypertensive medication			107 (18.7%)		34 (39.1%)		73 (15.1%)		92 (16.1%)		19 (21.6%)		73 (15.1%)
	Hypertension			305 (53.4%)		66 (75.9%)		239 (49.4%)		249 (43.5%)		49 (55.7%)		200 (41.2%)
	BMI (kg/m2)			25.9 (23.7–28.4)		27.4 (24.2–30.9)		25.7 (23.5–27.8)		25.6 (23.1–28.9)		26.6 (24.1–30.2)		25.4 (23.0–28.6)
	Missing data, n (%)			0		0		0		3 (0.5%)		1 (1.1%)		2 (0.4%)
	OGTT
		fasting plasma glucose (mmol/l)		4.8 (4.4–5.1)		4.8 (4.3–5.2)		4.7 (4.4–5.1)		4.7 (4.4–5.0)		4.8 (4.6–5.1)		4.7 (4.4–5.0)
		2h post-load plasma glucose (mmol/l)		5.0 (4.2–6.1)		5.4 (4.4–6.5)		5.0 (4.2–6.1)		5.4 (4.5–6.4)		5.6 (4.6–7.3)		5.4 (4.5–6.3)
	Missing data, n (%)			27 (4.7%)		12 (13.8%)		15 (3.1%)		19 (3.3´%)		9 (10.2%)		10 (2.1%)
	Diabetes			44 (7.7%)		17 (19.5%)		27 (5.6%)		34 (5.9%)		11 (12.5%)		23 (4.7%)
	Plasma total cholesterol (mmol/l)			5.6 (5.0–6.3)		5.5 (5.1– 6.2)		5.6 (5.0–6.3)		5.5 (4.9–6.2)		5.5 (4.9–6.3)		5.5 (4.9–6.2)
	Plasma HDL cholesterol (mmol/l)			1.3 (1.1–1.6)		1.2 (1.1– 1.5)		1.3 (1.1–1.6)		1.5 (1.3–1.8)		1.4 (1.2–1.8)		1.6 (1.3–1.8)
	Plasma LDL cholesterol (mmol/l)			3.6 (3.0–4.2)		3.5 (3.1–4.0)		3.6 (3.0–4.2)		3.4 (2.9–4.1)		3.4 (2.8–4.2)		3.4 (2.9–4.0)
	Plasma triglycerides (mmol/l)			1.2 (0.8–1.7)		1.3 (0.9–2.3)		1.2 (0.8–1.7)		1.1 (0.8–1.5)		1.2 (0.8–1.9)		1.1 (0.8–1.5)
	Missing data, n(%)			6 (1.1%)		0		6 (1.2%)		4 (0.7%)		3 (3.4%)		1 (0.2%)
	Serum albumin (g/l)			38 (36–41)		37 (35–39)		38 (36–41)		37 (34–39)		37 (34–39)		37 (34–39)
	Missing data, n(%)			57 (10.0%)		14 (16.1%)		43 (8.9%)		49 (8.6%)		9 (10.2%)		40 (8.2%)
	The values are expressed as medians with interquartile ranges or numbers with percentages.
	Abbreviations: IQR, interquartile range; eGFR, estimated glomerular filtration rate; SBP, systolic blood pressure; DBP, diastolic blood pressure; BMI, body mass
	index; OGTT, oral glucose tolerance test; HDL, high-density lipoprotein; LDL, low-density lipoprotein
