# Supplementary material for: Incidence, risk factors, and mortality impact of chronic kidney disease in middle-aged Finns: a 22-year population-based cohort study
Source: BMC Nephrol. 2026 Apr 14;27:329. doi: 10.1186/s12882-026-04970-6 (PMC13202962; doi:10.1186/s12882-026-04970-6)
Supplement: Supplementary file 4 — Supplementary Material 4: Supplementary file 4: Association between risk factors and incident chronic kidney disease in the multivariable adjusted model. Cox regression model stratified with baseline diabetes status, and with fasting glucose instead of baseline diabetes status. [file 12882_2026_4970_MOESM4_ESM.xlsx]

## Sheet: Taul1
SUPPLEMENTARY FILE 4:
Association between risk factors and incident chronic kidney disease in the
multivariable adjusted model.
Number of events/participants		154/1066
Factor		HR (95% CI)	P-value
Sex (male)		1.22 (0.88–1.69)	0.225
Age (years)		1.08 (1.05–1.11)*	<0.001
eGFR (ml/min/1.73m2)		0.99 (0.98–1.00)*	0.182
BMI (kg/m2)		1.04 (1.00–1.08)*	0.019
Hypertension at baseline		1.88 (1.32–2.69)	<0.001
Cox regression model.
Baseline diabetes status was included as a stratification variable in the model.
Abbreviations: HR, hazard ratio; CI, confidence interval; eGFR, estimated glomerular
filtration rate; BMI, body mass index
*HR for one-unit increase in continuous variables
Association between risk factors and incident chronic kidney disease in the
multivariable adjusted model.
Number of events/participants		140/1037
Factor		HR (95% CI)	P-value
Sex (male)		1.19 (0.84–1.67)	0.324
Age (years)		1.10 (1.07–1.13)*	<0.001
eGFR (ml/min/1.73m2)		1.00 (0.98–1.01)*	0.519
BMI (kg/m2)		1.04 (1.00–1.08)*	0.030
Fasting plasma glucose (mmol/l)		1.20 (1.05–1.37)	0.009
Hypertension at baseline		1.86 (1.29–2.67)	<0.001
Cox regression model.
Abbreviations: HR, hazard ratio; CI, confidence interval; eGFR, estimated glomerular
filtration rate; BMI, body mass index
*HR for one-unit increase in continuous variables
