# Supplementary material for: Incidence, risk factors, and mortality impact of chronic kidney disease in middle-aged Finns: a 22-year population-based cohort study
Source: BMC Nephrol. 2026 Apr 14;27:329. doi: 10.1186/s12882-026-04970-6 (PMC13202962; doi:10.1186/s12882-026-04970-6)
Supplement: Supplementary file 5 — Supplementary Material 5: Supplementary file 5: Association between risk factors and incident chronic kidney disease in the multivariable adjusted competing risk model. [file 12882_2026_4970_MOESM5_ESM.xlsx]

## Sheet: Taul1
SUPPLEMENTARY FILE 5:
Association between risk factors and incident chronic kidney disease in the
multivariable adjusted competing risk model
Number of events/participants		154/1066
Factor		HR (95% CI)	P-value
Sex (male)		0.92 (0.66–1.28)	0.630
Age (years)		1.05 (1.02–1.07)*	<0.001
eGFR (ml/min/1.73m2)		0.99 (0.98–1.00)*	0.160
BMI (kg/m2)		1.03 (1.00–1.07)*	0.065
Diabetes at baseline		1.93 (1.10–3.41)	0.023
Hypertension at baseline		1.77 (1.25–2.52)	0.002
Fine and Gray subdistribution hazards model.
Abbreviations: HR, hazard ratio; CI, confidence interval; eGFR, estimated glomerular
filtration rate; BMI, body mass index
*HR for one-unit increase in continuous variables
