# Supplementary material for: Incidence, risk factors, and mortality impact of chronic kidney disease in middle-aged Finns: a 22-year population-based cohort study
Source: BMC Nephrol. 2026 Apr 14;27:329. doi: 10.1186/s12882-026-04970-6 (PMC13202962; doi:10.1186/s12882-026-04970-6)
Supplement: Supplementary file 6 — Supplementary Material 6: Supplementary file 6: Association between risk factors and incident chronic kidney disease in the multivariable adjusted competing risk model II. Competing risk model stratified with diabetes. [file 12882_2026_4970_MOESM6_ESM.xlsx]

## Sheet: Taul1
SUPPLEMENTARY FILE 6:
Association between risk factors and incident chronic kidney disease in the
multivariable adjusted competing risk model II
Number of events/participants		154/1066
Factor		HR (95% CI)	P-value
Sex (male)		0.93 (0.67–1.28)	0.640
Age (years)		1.05 (1.02–1.08)*	<0.001
eGFR (ml/min/1.73m2)		0.99 (0.98–1.00)*	0.160
BMI (kg/m2)		1.04 (1.00–1.07)*	0.039
Hypertension at baseline		1.78 (1.24–2.51)	0.002
Fine and Gray subdistribution hazards model
Baseline diabetes status was included as a stratification variable in the model.
Abbreviations: HR, hazard ratio; CI, confidence interval; eGFR, estimated glomerular filtration
rate; BMI, body mass index
*HR for one-unit increase in continuous variables
