# Supplementary material for: Incidence, risk factors, and mortality impact of chronic kidney disease in middle-aged Finns: a 22-year population-based cohort study
Source: BMC Nephrol. 2026 Apr 14;27:329. doi: 10.1186/s12882-026-04970-6 (PMC13202962; doi:10.1186/s12882-026-04970-6)
Supplement: Supplementary file 7 — Supplementary Material 7: Supplementary file 7: Association between risk factors and incident chronic kidney disease by sex. [file 12882_2026_4970_MOESM7_ESM.xlsx]

## Sheet: Taul1
SUPPLEMENTARY FILE 7:
Association between risk factors and incident chronic kidney disease by sex
			MEN							WOMEN
		Unadjusted analysis		Age-adjusted analysis		Number of			Unadjusted analysis		Age-adjusted analysis		Number of
Factor		HR (95% CI)	P-value	HR (95% CI)	P-value	events/participants			HR (95% CI)	P-value	HR (95% CI)	P-value	events/participants
Age (years)		1.10 (1.06–1.14)*	<0.001	NA	NA	77/561			1.09 (1.06–1.13)*	<0.001	NA	NA	84/569
eGFR (ml/min/1.73m2)		0.96 (0.95–0.98)*	<0.001	0.98 (0.96–1.00)*	0.018	75/532			0.98 (0.96–0.99)*	<0.001	0.99 (0.98–1.01)*	0.455	80/537
Fasting plasma glucose (mmol/l)		1.51 (1.23–1.85)*	<0.001	1.49 (1.23–1.80)*	<0.001	69/513			1.13 (0.89–1.43)*	0.318	1.10 (0.90–1.35)*	0.334	75/550
2h plasma glucose (mmol/l)		1.15 (1.04 -1.28)*	0.009	1.16 (1.03–1.29)*	0.012	67/510			1.18 (1.05–1.33)*	0.007	1.10 (0.97–1.24)*	0.136	75/547
Diabetes at baseline		4.64 (2.49–8.64)	<0.001	3.46 (1.85–6.46)	<0.001	77/561			5.04 (2.67–9.59)	<0.001	3.61 (1.87–6.99)	<0.001	84/569
BMI (kg/m2)		1.14 (1.08–1.21)*	<0.001	1.15 (1.09–1.22)*	<0.001	77/561			1.08 (1.04–1.12)*	<0.001	1.06 (1.02–1.10)*	0.005	83/566
Systolic blood pressure (mmHg)		1.03 (1.02–1.04)*	<0.001	1.03(1.01–1.04)*	<0.001	75/556			1.02 (1.02– 1.03)*	<0.001	1.02 (1.01–1.03)*	<0.001	84/564
Diastolic blood pressure (mmHg)		1.04 (1.02–1.06)*	<0.001	1.04 (1.02–1.07)*	<0.001	75/556			1.02 (1.00–1.04)*	0.031	1.02 (1.00–1.04)*	0.053	84/564
Hypertension at baseline		3.45 (2.07–5.74)	<0.001	3.01 (1.80–5.04)	<0.001	77/561			2.23 (1.51–3.60)	<0.001	1.86 (1.19–2.90)	0.006	84/569
Serum albumin (g/l)		0.95 (0.90–1.01)*	0.087	0.98 (0.92–1.05)*	0.507	68/561			0.96 (0.90–1.01)*	0.132	0.96 (0.90–1.03)*	0.260	75/520
Plasma total cholesterol (mmol/l)		0.94 (0.74–1.19)*	0.589	0.95 (0.75–1.21)*	0.949	77/558			1.14 (0.93–1.40)*	0.206	0.95 (0.76–1.17)*	0.945	82/567
Plasma HDL-cholesterol (mmol/l)		0.72 (0.36– 1.45)*	0.354	0.70 (0.34–1.45)*	0.334	77/555			0.47 (0.25–0.87)*	0.016	0.51 (0.28–0.94)*	0.030	81/565
Plasma LDL-cholesterol (mmol/l)		0.85 (0.64–1.13)*	0.264	0.84 (0.63–1.13)*	0.842	68/539			1.13 (0.89–1.42)*	0.314	0.94 (0.74–1.19)*	0.598	79/558
Plasma triglycerides (mmol/l)		1.20 (1.03–1.39)*	0.017	1.25 (1.08–1.46)*	0.004	77/557			1.46 (1.20–1.77)*	<0.001	1.37 (1.09–1.73)*	0.008	82/566
Smoking		0.65 (0.41–1.02)	0.061	0.82 (0.52–1.29)	0.383	76/555			0.68 (0.39–1.16)	0.158	0.94 (0.54–1.65)	0.828	84/569
Cox proportional hazards model. Abbreviations: HR, hazard ratio; CI, confidence interval; eGFR, estimated glomerular filtration rate; BMI, body mass index; HDL, high-density lipoprotein; LDL,
low-density lipoprotein.
*HR for one-unit increase in continuous variables
Event numbers differ due to missing covariate data
