# Supplementary material for: Incidence, risk factors, and mortality impact of chronic kidney disease in middle-aged Finns: a 22-year population-based cohort study
Source: BMC Nephrol. 2026 Apr 14;27:329. doi: 10.1186/s12882-026-04970-6 (PMC13202962; doi:10.1186/s12882-026-04970-6)
Supplement: Supplementary file 8 — Supplementary Material 8: Supplementary file 8: Association between risk factors and incident chronic kidney disease in the multivariable adjusted mode by sex. [file 12882_2026_4970_MOESM8_ESM.xlsx]

## Sheet: Taul1
SUPPLEMENTARY FILE 8:
Association between risk factors and incident chronic kidney disease in the multivariable adjusted model by sex.
Number of events/participants	75/532			79/534
	MEN			WOMEN
Factor	HR (95% CI)	p-value		HR (95% CI)	p-value
Age (years)	1.09 (1.05–1.14)*	<0.001		1.08 (1.03–1.12)*	<0.001
eGFR (ml/min/1.73m2)	0.99 (0.97–1.01)*	0.340		0.99 (0.98–1.01)*	0.460
BMI (kg/m2)	1.09 (1.02–1.16)*	0.010		1.03 (0.98–1.08)*	0.261
Diabetes at baseline	3.06 (1.52–6.16)	0.002		2.82 (1.28–6.20)	0.010
Hypertension at baseline	2.32(1.35–3.97)	<0.001		1.60 (0.98–2.60)	0.060
Cox proportional hazards model. Abbreviations: HR, hazard ratio; CI, confidence interval; eGFR, estimated glomerular
filtration rate; BMI, body mass index
*HR for one-unit increase in continuous variables
