# Supplementary material for: Incidence, risk factors, and mortality impact of chronic kidney disease in middle-aged Finns: a 22-year population-based cohort study
Source: BMC Nephrol. 2026 Apr 14;27:329. doi: 10.1186/s12882-026-04970-6 (PMC13202962; doi:10.1186/s12882-026-04970-6)
Supplement: Supplementary file 9 — Supplementary Material 9: Supplementary File 9: The prevalence of chronic kidney disease (CKD) by age group and examination years. [file 12882_2026_4970_MOESM9_ESM.xlsx]

## Sheet: Taul1
	SUPPLEMENTARY FILE 9:
	The prevalence of chronic kidney disease (CKD)* by age group and examination years
	Baseline
					CKD
	Age (years)		N		N	%
	40 - 49		508		7	1.4
	50 - 59		386		12	3.1
	60 - 69		250		15	6.0
	10-year follow-up
					CKD
	Age (years)		N		N	%
	50 - 59		386		20	5.2
	60 - 69		417		47	11.3
	70 - 79		200		42	21.0
	22-year follow-up
					CKDa			CKDb
	Age (years)		N		N	%		N	%
	60 - 69		247		23	9.3		24	9.7
	70 - 79		304		70	23.0		66	21.7
	≥80		115		52	45.2		55	47.8
	*estimated glomerular filtraton rate (eGFR) < 60ml/min/1.73m2, proteinuria corresponding
	urinary albumin-to-creatinine ratio ≥ 3mg/mmol or ICD-10 diagnostic code of CKD
	a eGFR estimated by CKD-EPI creatinine equation (Levey et al 2009)
	b eGFR estimated by CKD-EPI Creatinine-Cystatin C equation (Inker et al 2021)
