# Supplementary material for: Incidence, risk factors, and mortality impact of chronic kidney disease in middle-aged Finns: a 22-year population-based cohort study
Source: BMC Nephrol. 2026 Apr 14;27:329. doi: 10.1186/s12882-026-04970-6 (PMC13202962; doi:10.1186/s12882-026-04970-6)
Supplement: Supplementary file 10 — Supplementary Material 10: Supplementary File 10: Participants with chronic kidney disease by eGFR category at the 22-year follow-up. [file 12882_2026_4970_MOESM10_ESM.xlsx]

## Sheet: Taul1
	SUPPLEMENTARY FILE 10:
	Participants with chronic kidney disease by eGFR* category at the 22-year follow-up.
				CKD-EPI Creatininea			CKD-EPI Creatinine-Cystatin Cb
				n	%		n	%
	eGFR ≥ 90			9	6.2		16	11.0
	eGFR 60 - 89			61	42.1		47	32.4
	eGFR 30 - 59			59	40.7		65	44.8
	eGFR 15 - 29			3	2.1		4	2.8
	eGFR < 15			6	4.1		6	4.1
	eGFR not applicable			7	4.8		7	4.8
	Total			145			145
	*eGFR, estimated glomerular filtration rate (ml/min/1.73m2)
	a eGFR estimated by CKD-EPI creatinine equation (Levey et al 2009)
	b eGFR estimated by CKD-EPI Creatinine-Cystatin C equation (Inker et al 2021)
