# Supplementary material for: Incidence, risk factors, and mortality impact of chronic kidney disease in middle-aged Finns: a 22-year population-based cohort study
Source: BMC Nephrol. 2026 Apr 14;27:329. doi: 10.1186/s12882-026-04970-6 (PMC13202962; doi:10.1186/s12882-026-04970-6)
Supplement: Supplementary file 11 — Supplementary Material 11: Supplementary File 11: Association between risk factors and mortality adjusted for age and sex. [file 12882_2026_4970_MOESM11_ESM.xlsx]

## Sheet: Taul1
	SUPPLEMENTARY FILE 11:
	Association between risk factors and mortality adjusted for age and sex.
						Number of
	Factor		HR (95% CI)		P-value	events/participants
	eGFR (ml/min/1.73m2)		1.00 (0.99-1.01)*		0.315	230/1083
	Smoking		2.55 (1.89 - 3.44)		<0.001	237/1137
	Fasting plasma glucose (mmol/l)		1.22 (1.13-1.32)*		<0.001	217/1098
	2-hour plasma glucose (mmol/l)		1.11 (1.05-1.19)*		<0.001	213/1092
	BMI (kg/m2)		1.06 (1.03-1.09)*		<0.001	243/1141
	Systolic blood pressure (mmHg)		1.01 (1.00-1.02)*		0.003	238/1134
	Diastolic blood pressure (mmHg)		1.00 (0.99-1.02)*		0.525	238/1134
	Serum albumin (g/l)		1.00 (0.96-1.04)*		0.891	206/1038
	Plasma total cholesterol (mmol/l)		1.03 (0.91-1.17)*		0.638	243/1139
	Plasma HDL cholesterol (mmol/l)		0.90 (0.63-1.30)*		0.587	241/1134
	Plasma LDL cholesterol (mmol/l)		0.99 (0.86-1.14)*		0.891	230/1108
	Plasma trigycerides (mmol/l)		1.13 (1.01-1.27)*		0.040	242/1137
	Proteinuria at baseline		9.41 (4.72 - 18.78)		<0.001	164/870
	Diabetes at baseline		2.94 (2.11 - 4.09)		<0.001	243/1144
	Hypertension at baseline		1.44 (1.11 - 1.87)		0.007	243/1144
	Cox proportional hazards model. Abbreviations: HR, hazard ratio; CI, confidence interval; eGFR, estimated
	glomerular filtration rate; BMI, body mass index; HDL, high-density lipoprotein; LDL, low-density lipoprotein
	*HR for one-unit increase in continuous variables
	Event numbers differ due to missing covariate data
